# Supplementary material for: Camellia sinensis Aqueous Extract: A Promising Candidate for Hepatic Eimeriosis Treatment in Rabbits
Source: Pharmaceuticals (Basel). 2023 Nov 13;16(11):1598. doi: 10.3390/ph16111598 (PMC10674767; doi:10.3390/ph16111598)
Supplement: Supplementary file 1 [file pharmaceuticals-16-01598-s001.zip]

Archive with 1 entries (1 files):
- pharmaceuticals-2664421-supplementary.pdf
